# Supplementary material for: Optimization of Lipoplexes Functionalized with a Sialic Acid Mimetic (F9-PEG) to Target the C1858T PTPN22 Variant for Preclinical Assessment of a Novel Immunotherapy in Endocrine Autoimmunity
Source: Pharmaceutics. 2025 May 28;17(6):710. doi: 10.3390/pharmaceutics17060710 (PMC12195924; doi:10.3390/pharmaceutics17060710)
Supplement: Supplementary file 1 [file pharmaceutics-17-00710-s001.zip]

Archive with 1 entries (1 files):
- pharmaceutics-3549424-supplementary.pdf
